# Supplementary material for: Directed evolution of prenylated FMN-dependent Fdc supports efficient in vivo isobutene production
Source: Nat Commun. 2021 Sep 6;12:5300. doi: 10.1038/s41467-021-25598-0 (PMC8421414; doi:10.1038/s41467-021-25598-0)
Supplement: Supplementary file 4 — Source Data [file 41467_2021_25598_MOESM4_ESM.xlsx]

## Sheet: Fig 5 and Suppl Fig 7
	ppm
	2h					4h
	triplicates			Average	Ratio vs WT	triplicates			Average	Ratio vs WT
AnFdcWT	3.61233	2.2467	3.30396	3.05433	1	5.06608	5.37445	5.28634	5.24229	1
AnFdcI	16.696	17.8855	15.9031	16.8282	5.50962	32.2907	33.9648	33.1718	33.1424	6.32213
AnFdcII	53.1718	54.8458	53.8767	53.9648	17.6683	91.7621	95.2423	94.6256	93.8767	17.9076
TaFdcWT	10.7048	10.7048	10.5286	10.6461	1	9.86784	9.64758	11.1894	10.2349	1
TaFdcI	41.9383	40.0441	39.6476	40.5433	3.80828	86.3877	89.207	85.9471	87.1806	8.51793
TaFdcV	359.692	350.441	354.405	354.846	33.331	637.445	750.749	672.731	686.975	67.1205
TaFdcII	359.824	427.313	432.467	406.535	38.1862	807.093	873.26	812.026	830.793	81.1722

## Sheet: Fig 6A
	Bond length
	C⍺-C1’	Cβ-C4a	Energy (Hartrees)	ΔE (kJ/mol)
	1.5486	1.61682	-8390.9	0
	1.5486	1.66	-8390.9	1.10211
	1.5486	1.71	-8390.9	4.60037
	1.5486	1.76	-8390.9	9.72322
	1.5486	1.81	-8390.89	15.8341
	1.5486	1.86	-8390.89	22.4178
	1.5486	1.91	-8390.89	29.0306
	1.5486	1.96	-8390.89	35.2617
	1.5486	2.01	-8390.88	40.7808
	1.5486	2.06	-8390.88	45.5421
	1.5486	2.11	-8390.88	49.8387
	1.5486	2.16	-8390.88	53.9041
	1.5486	2.21	-8390.88	57.8529
	1.5486	2.51	-8390.87	79.7744
	1.5486	2.66	-8390.86	90.6267
	1.59	1.66	-8390.9	2.74932
	1.59	1.81	-8390.89	16.8632
	1.59	1.86	-8390.89	23.2227
	1.59	1.91	-8390.89	29.602
	1.59	1.96	-8390.89	35.5834
	1.59	2.01	-8390.88	40.8414
	1.59	2.06	-8390.88	45.3499
	1.59	2.21	-8390.88	56.8636
	1.59	2.26	-8390.88	60.4533
	1.59	2.36	-8390.87	67.3577
	1.59	2.41	-8390.87	70.676
	1.59	2.46	-8390.87	73.9229
	1.59	2.51	-8390.87	77.1509
	1.59	2.66	-8390.87	87.2133
	1.59	2.81	-8390.86	98.519
	1.59	2.96	-8390.86	111.429
	1.64	1.61682	-8390.9	8.10877
	1.64	1.66	-8390.9	8.83407
	1.64	1.71	-8390.89	11.8798
	1.64	1.76	-8390.89	16.5328
	1.64	1.81	-8390.89	22.1528
	1.64	1.86	-8390.89	28.2199
	1.64	1.91	-8390.89	34.2888
	1.64	1.96	-8390.88	39.9385
	1.64	2.01	-8390.88	44.8475
	1.64	2.06	-8390.88	49.0054
	1.64	2.21	-8390.88	55.4958
	1.64	2.36	-8390.88	58.3586
	1.64	2.51	-8390.88	60.5029
	1.64	2.66	-8390.87	62.8299
	1.64	2.81	-8390.87	66.4961
	1.64	2.96	-8390.87	72.3573
	1.69	1.61682	-8390.89	17.8408
	1.69	1.66	-8390.89	18.3444
	1.69	1.71	-8390.89	21.121
	1.69	1.76	-8390.89	25.4904
	1.69	1.81	-8390.89	30.8079
	1.69	1.86	-8390.88	36.5556
	1.69	1.91	-8390.88	42.2827
	1.69	1.96	-8390.88	47.5665
	1.69	2.01	-8390.88	52.0903
	1.69	2.06	-8390.88	55.8554
	1.69	2.21	-8390.87	63.5328
	1.69	2.36	-8390.87	65.1724
	1.69	2.51	-8390.87	65.9815
	1.69	2.66	-8390.87	66.9274
	1.69	2.81	-8390.87	69.3209
	1.69	2.96	-8390.87	74.0374
	1.69	3.11	-8390.87	76.265
	1.74	1.61682	-8390.89	30.1052
	1.74	1.66	-8390.89	30.3753
	1.74	1.71	-8390.89	32.8657
	1.74	1.76	-8390.88	36.9295
	1.74	1.81	-8390.88	41.9203
	1.74	1.86	-8390.88	47.3184
	1.74	1.91	-8390.88	52.6698
	1.74	1.96	-8390.88	57.5501
	1.74	2.01	-8390.88	61.645
	1.74	2.06	-8390.87	64.9643
	1.74	2.11	-8390.87	67.7837
	1.74	2.16	-8390.87	70.3396
	1.74	2.21	-8390.87	72.7336
	1.74	2.36	-8390.87	73.5883
	1.74	2.51	-8390.87	72.8543
	1.74	2.66	-8390.87	72.3268
	1.74	2.71	-8390.87	72.4328
	1.74	2.76	-8390.87	72.7739
	1.74	2.81	-8390.87	73.3725
	1.74	2.96	-8390.87	76.8664
	1.79	1.61682	-8390.88	44.173
	1.79	1.66	-8390.88	44.197
	1.79	1.71	-8390.88	46.3825
	1.79	1.76	-8390.88	50.1169
	1.79	1.81	-8390.88	54.7539
	1.79	1.86	-8390.88	59.7698
	1.79	1.91	-8390.87	64.7073
	1.79	1.96	-8390.87	69.1403
	1.79	2.01	-8390.87	72.7558
	1.79	2.06	-8390.87	75.571
	1.79	2.11	-8390.87	77.869
	1.79	2.16	-8390.87	79.8794
	1.79	2.21	-8390.87	81.7077
	1.79	2.36	-8390.87	82.7376
	1.79	2.51	-8390.87	80.3464
	1.79	2.66	-8390.87	78.2436
	1.79	2.81	-8390.87	77.8707
	1.79	2.96	-8390.87	80.1099
	1.84	1.61682	-8390.88	59.4501
	1.84	1.66	-8390.88	59.2104
	1.84	1.71	-8390.88	61.0685
	1.84	1.76	-8390.87	64.448
	1.84	1.81	-8390.87	68.6995
	1.84	1.86	-8390.87	73.2948
	1.84	1.91	-8390.87	77.7745
	1.84	1.96	-8390.87	81.7078
	1.84	2.01	-8390.87	84.7869
	1.84	2.06	-8390.87	87.0358
	1.84	2.11	-8390.86	88.7412
	1.84	2.16	-8390.86	90.1302
	1.84	2.21	-8390.86	91.3128
	1.84	2.36	-8390.86	91.6245
	1.84	2.51	-8390.87	87.8302
	1.84	2.66	-8390.87	84.0647
	1.84	2.81	-8390.87	82.1766
	1.84	2.96	-8390.87	83.1405
	1.89	1.61682	-8390.87	75.4169
	1.89	1.66	-8390.87	74.8952
	1.89	1.71	-8390.87	76.3983
	1.89	1.76	-8390.87	79.3915
	1.89	1.81	-8390.87	83.2185
	1.89	1.86	-8390.87	87.3499
	1.89	1.91	-8390.86	91.3192
	1.89	1.96	-8390.86	94.6946
	1.89	2.01	-8390.86	97.1699
	1.89	2.06	-8390.86	98.7823
	1.89	2.11	-8390.86	99.8165
	1.89	2.16	-8390.86	100.508
	1.89	2.21	-8390.86	100.959
	1.89	2.36	-8390.86	99.542
	1.89	2.51	-8390.86	94.4459
	1.89	2.66	-8390.86	89.1554
	1.89	2.81	-8390.87	85.8098
	1.89	2.96	-8390.87	85.5002
	1.89	3.11	-8390.87	88.4618
	1.89	2.89962	-8390.87	85.2389
	1.94	1.61682	-8390.86	91.573
	1.94	1.66	-8390.86	90.7446
	1.94	1.71	-8390.86	91.862
	1.94	1.76	-8390.86	94.4288
	1.94	1.81	-8390.86	97.7903
	1.94	1.86	-8390.86	101.409
	1.94	1.91	-8390.86	104.812
	1.94	1.96	-8390.86	107.568
	1.94	2.01	-8390.86	109.373
	1.94	2.06	-8390.86	110.27
	1.94	2.11	-8390.86	110.553
	1.94	2.16	-8390.86	110.455
	1.94	2.21	-8390.86	110.082
	1.94	2.26	-8390.86	109.473
	1.94	2.31	-8390.86	108.665
	1.94	2.06	-8390.86	110.254
	1.94	2.36	-8390.86	106.26
	1.94	2.41	-8390.86	104.054
	1.94	2.46	-8390.86	101.743
	1.94	2.51	-8390.86	99.4251
	1.94	2.56	-8390.86	97.2226
	1.94	2.61	-8390.86	95.1252
	1.94	2.66	-8390.86	93.0074
	1.94	2.81	-8390.87	88.3282
	1.94	2.96	-8390.87	86.9534
	1.94	3.11	-8390.86	88.7286
	1.94	2.95138	-8390.87	86.7937
	1.92	2.93146	-8390.87	86.3708
	1.93	2.94111	-8390.87	86.6158
	1.95	2.96081	-8390.87	86.9036
	1.96	2.9692	-8390.87	86.943
	1.97	2.97823	-8390.87	86.9091
	1.98	2.98637	-8390.87	86.8062
	1.99	1.61682	-8390.86	107.419
	1.99	1.66	-8390.86	106.26
	1.99	1.71	-8390.86	106.956
	1.99	1.76	-8390.86	109.06
	1.99	1.81	-8390.86	111.91
	1.99	1.86	-8390.85	114.966
	1.99	1.91	-8390.85	117.747
	1.99	1.96	-8390.85	119.811
	1.99	2.01	-8390.85	120.867
	1.99	2.06	-8390.85	120.963
	1.99	2.11	-8390.85	120.404
	1.99	2.16	-8390.85	119.426
	1.99	2.21	-8390.85	118.141
	1.99	2.36	-8390.86	111.559
	1.99	2.51	-8390.86	102.85
	1.99	2.66	-8390.86	95.1059
	1.99	2.81	-8390.86	89.3026
	1.99	2.96	-8390.87	86.7327
	1.99	3.11	-8390.87	87.711
	1.99	2.99442	-8390.87	86.635
	2.04	1.61682	-8390.85	122.648
	2.04	1.66	-8390.85	121.138
	2.04	1.71	-8390.85	121.387
	2.04	1.76	-8390.85	122.992
	2.04	1.81	-8390.85	125.293
	2.04	1.86	-8390.85	127.739
	2.04	1.91	-8390.85	129.827
	2.04	1.96	-8390.85	131.122
	2.04	2.01	-8390.85	131.349
	2.04	2.06	-8390.85	130.569
	2.04	2.11	-8390.85	129.087
	2.04	2.16	-8390.85	127.146
	2.04	2.21	-8390.85	124.871
	2.04	2.26	-8390.85	122.279
	2.04	2.31	-8390.85	119.39
	2.04	2.21	-8390.85	125.305
	2.04	2.36	-8390.85	115.305
	2.04	2.51	-8390.86	104.657
	2.04	2.66	-8390.86	95.5331
	2.04	2.71	-8390.86	92.8663
	2.04	2.76	-8390.86	90.5475
	2.04	2.81	-8390.86	88.5809
	2.04	2.96	-8390.87	85.2053
	2.04	3.11	-8390.87	85.4075
	2.09	1.61682	-8390.85	137.412
	2.09	1.66	-8390.85	135.538
	2.09	1.71	-8390.85	135.316
	2.09	1.76	-8390.85	136.398
	2.09	1.81	-8390.85	138.113
	2.09	1.86	-8390.85	139.883
	2.09	2.06	-8390.85	139.265
	2.09	2.11	-8390.85	136.77
	2.09	2.16	-8390.85	133.771
	2.09	2.21	-8390.85	130.417
	2.09	2.26	-8390.85	126.72
	2.09	2.31	-8390.85	122.539
	2.09	2.36	-8390.85	117.866
	2.09	2.51	-8390.86	105.252
	2.09	2.66	-8390.86	94.682
	2.09	2.71	-8390.86	91.7679
	2.09	2.76	-8390.86	89.0488
	2.09	2.81	-8390.87	86.7853
	2.09	2.86	-8390.87	84.9224
	2.09	2.91	-8390.87	83.4892
	2.09	2.96	-8390.87	82.5079
	2.09	3.06	-8390.87	81.38
	2.09	3.11	-8390.87	82.1672
	2.11	2.11	-8390.85	139.631
	2.11	2.16	-8390.85	136.19
	2.11	2.21	-8390.85	132.383
	2.11	2.36	-8390.85	118.674
	2.11	2.51	-8390.86	105.292
	2.11	2.81	-8390.87	85.8899
	2.11	2.86	-8390.87	83.9346
	2.11	2.91	-8390.87	82.3922
	2.11	3.01	-8390.87	80.6725
	2.11	3.16	-8390.87	81.38
	2.16	2.21	-8390.85	136.832
	2.16	2.36	-8390.85	120.347
	2.16	2.81	-8390.87	83.537
	2.16	2.96	-8390.87	78.2236
	2.16	3.11	-8390.87	76.9973
	2.21	2.36	-8390.85	121.626
	2.21	2.81	-8390.87	81.1637
	2.21	2.96	-8390.87	75.1595
	2.21	3.11	-8390.87	73.3046
	2.26	2.36	-8390.85	122.571
	2.26	2.51	-8390.86	104.031
	2.26	2.81	-8390.87	78.6871
	2.26	2.96	-8390.87	72.1334
	2.26	3.11	-8390.87	69.7686
	2.31	2.36	-8390.85	123.218
	2.36	2.36	-8390.85	123.589
	2.36	2.51	-8390.86	102.454
	2.36	2.96	-8390.87	66.4209
	2.41	2.36	-8390.85	123.846
	2.41	2.96	-8390.87	63.7714
	2.46	2.51	-8390.86	100.97
	2.51	2.51	-8390.86	100.429
	2.56	2.51	-8390.86	100.345
	2.61	2.36	-8390.85	126.07
	2.61	2.51	-8390.86	100.398
	2.61	2.66	-8390.87	80.5159
	2.66	2.36	-8390.85	127.421
	2.66	2.51	-8390.86	100.853
	2.71	2.36	-8390.85	128.924
	2.71	2.51	-8390.86	102.03
	2.71	2.66	-8390.87	80.8015
	2.71	2.81	-8390.87	65.3479
	2.76	2.36	-8390.85	130.771
	2.76	2.51	-8390.86	102.977
	2.81	2.36	-8390.85	133.013
	2.81	2.51	-8390.86	104.451
	2.81	3.16	-8390.88	46.0105
	2.86	2.36	-8390.85	135.645
	2.86	2.51	-8390.86	106.323
	2.91	3.16	-8390.88	46.0861
	2.91	3.31	-8390.88	43.8453
	2.94216	3.3476	-8390.88	43.7464

## Sheet: Fig 6B
	Bond length
	C⍺-C1’	Cβ-C4a	Energy (Hartrees)	ΔE (kJ/mol)
	1.52851	1.63193	-8351.57	0
	1.52552	1.72998	-8351.57	4.78689
	1.52552	1.78	-8351.57	9.782
	1.52552	1.83	-8351.56	15.6684
	1.52552	1.88	-8351.56	21.9353
	1.52552	1.93	-8351.56	28.1529
	1.52552	1.98	-8351.56	33.9041
	1.52552	2.03	-8351.55	38.9656
	1.52552	2.08	-8351.55	43.3917
	1.52552	2.11	-8351.55	45.868
	1.52552	2.26	-8351.55	57.3373
	1.52552	2.33	-8351.55	62.2451
	1.52552	2.43	-8351.54	68.8004
	1.57	1.73	-8351.57	6.40241
	1.57	1.78	-8351.57	11.236
	1.57	1.83	-8351.56	16.9518
	1.57	1.87	-8351.56	21.8288
	1.57	1.93	-8351.56	29.0889
	1.57	1.98	-8351.56	34.6191
	1.57	2.03	-8351.55	39.4525
	1.57	2.08	-8351.55	43.6644
	1.57	2.13	-8351.55	47.5166
	1.57	2.18	-8351.55	51.1776
	1.57	2.23	-8351.55	54.7022
	1.57	2.28	-8351.55	58.0755
	1.57	2.33	-8351.55	61.2842
	1.57	2.48	-8351.54	70.1977
	1.57	2.63	-8351.54	78.3532
	1.57	2.78	-8351.54	86.4299
	1.57	2.93	-8351.53	94.9935
	1.62	1.73	-8351.56	12.5249
	1.62	1.78	-8351.56	17.2168
	1.62	1.83	-8351.56	22.7119
	1.62	1.88	-8351.56	28.5679
	1.62	1.93	-8351.56	34.3412
	1.62	1.98	-8351.55	39.5883
	1.62	2.03	-8351.55	44.1102
	1.62	2.08	-8351.55	48.0215
	1.62	2.13	-8351.55	51.5674
	1.62	2.18	-8351.55	54.9133
	1.62	2.33	-8351.55	63.9727
	1.62	2.38	-8351.54	66.6763
	1.62	2.43	-8351.54	69.2737
	1.62	2.48	-8351.54	71.7173
	1.62	2.63	-8351.54	78.8811
	1.62	2.78	-8351.54	86.6939
	1.62	2.93	-8351.53	94.2814
	1.67	1.73	-8351.56	21.7918
	1.67	1.78	-8351.56	26.3825
	1.67	1.83	-8351.56	31.7307
	1.67	1.88	-8351.56	37.401
	1.67	1.93	-8351.55	42.9316
	1.67	1.98	-8351.55	47.8084
	1.67	2.03	-8351.55	51.9868
	1.67	2.08	-8351.55	55.5351
	1.67	2.13	-8351.55	58.7093
	1.67	2.18	-8351.55	61.6812
	1.67	2.23	-8351.55	64.4749
	1.67	2.28	-8351.54	67.0888
	1.67	2.33	-8351.54	69.5161
	1.67	2.48	-8351.54	76.0078
	1.67	2.63	-8351.54	81.9507
	1.67	2.78	-8351.54	88.8589
	1.67	2.93	-8351.53	95.9628
	1.72	1.73	-8351.56	28.2109
	1.72	1.78	-8351.56	34.2966
	1.72	1.83	-8351.55	41.0557
	1.72	1.88	-8351.55	47.8278
	1.72	1.93	-8351.55	54.4901
	1.72	1.98	-8351.55	60.4421
	1.72	2.18	-8351.54	70.4075
	1.72	2.63	-8351.54	86.2737
	1.72	2.78	-8351.53	91.9374
	1.77	1.73	-8351.55	40.0085
	1.77	1.78	-8351.55	45.7428
	1.77	1.83	-8351.55	51.9375
	1.77	1.88	-8351.55	58.4708
	1.77	1.98	-8351.54	70.1466
	1.77	1.93	-8351.54	65.4384
	1.77	2.03	-8351.54	73.0376
	1.77	2.08	-8351.54	75.7351
	1.77	2.13	-8351.54	78.0351
	1.77	2.18	-8351.54	80.0777
	1.77	2.33	-8351.54	84.8367
	1.77	2.48	-8351.54	88.0298
	1.77	2.63	-8351.53	91.4057
	1.77	2.78	-8351.53	95.447
	1.77	2.93	-8351.53	101.551
	1.82	1.73	-8351.55	52.8851
	1.82	1.78	-8351.55	58.2466
	1.82	1.83	-8351.55	64.2101
	1.82	1.88	-8351.54	70.257
	1.82	1.93	-8351.54	75.943
	1.82	1.98	-8351.54	80.8631
	1.82	2.03	-8351.54	84.8339
	1.82	1.93	-8351.54	75.9801
	1.82	2.08	-8351.54	86.9132
	1.82	2.13	-8351.54	88.6263
	1.82	2.18	-8351.54	90.0446
	1.82	2.33	-8351.53	93.0116
	1.82	2.48	-8351.53	94.4003
	1.82	2.63	-8351.53	96.2656
	1.82	2.78	-8351.53	98.7625
	1.82	2.93	-8351.53	103.609
	1.87	1.73	-8351.54	66.6988
	1.87	1.78	-8351.54	71.6392
	1.87	1.83	-8351.54	77.1351
	1.87	1.88	-8351.54	82.6523
	1.87	1.93	-8351.54	87.7513
	1.87	1.98	-8351.53	92.0602
	1.87	2.03	-8351.53	95.364
	1.87	2.08	-8351.53	97.863
	1.87	2.13	-8351.53	99.0558
	1.87	2.18	-8351.53	99.8839
	1.87	2.48	-8351.53	100.34
	1.87	2.63	-8351.53	100.464
	1.87	2.78	-8351.53	101.358
	1.92	1.73	-8351.54	80.7331
	1.92	1.78	-8351.54	85.2112
	1.92	1.83	-8351.54	90.1903
	1.92	1.88	-8351.53	95.1255
	1.92	1.93	-8351.53	99.5697
	1.92	1.98	-8351.53	103.175
	1.92	2.03	-8351.53	105.772
	1.92	2.08	-8351.53	107.507
	1.92	2.13	-8351.53	108.409
	1.92	2.18	-8351.53	108.796
	1.92	2.33	-8351.53	108.267
	1.92	2.48	-8351.53	105.215
	1.92	2.63	-8351.53	103.203
	1.92	2.73	-8351.53	102.669
	1.92	2.71674	-8351.53	102.66
	1.92	2.93	-8351.53	105.25
	1.97	1.73	-8351.53	94.4552
	1.97	1.78	-8351.53	98.4255
	1.97	1.88	-8351.53	107.125
	1.97	1.93	-8351.53	110.855
	1.97	1.98	-8351.53	113.686
	1.97	2.03	-8351.53	115.466
	1.97	2.08	-8351.53	116.359
	1.97	2.13	-8351.53	116.605
	1.97	2.18	-8351.53	116.188
	1.97	2.33	-8351.53	112.845
	1.97	2.48	-8351.53	108.307
	1.97	2.63	-8351.53	104.714
	1.97	2.78	-8351.53	103.368
	1.97	2.79667	-8351.53	103.062
	1.93	2.73392	-8351.53	102.904
	1.94	2.75072	-8351.53	103.074
	1.95	2.76792	-8351.53	103.159
	1.96	2.78148	-8351.53	103.152
	1.98	2.81099	-8351.53	102.896
	1.99	2.82384	-8351.53	102.648
	2	2.83638	-8351.53	102.327
	1.97	2.93	-8351.53	104.177
	2.02	1.73	-8351.53	107.503
	2.02	1.78	-8351.53	110.924
	2.02	1.83	-8351.53	114.711
	2.02	1.88	-8351.52	118.295
	2.02	1.93	-8351.52	121.253
	2.02	1.98	-8351.52	123.246
	2.02	2.03	-8351.52	124.129
	2.02	2.08	-8351.52	124.104
	2.02	2.13	-8351.52	123.449
	2.02	2.18	-8351.52	122.091
	2.02	2.33	-8351.53	116.493
	2.02	2.48	-8351.53	110.164
	2.02	2.78	-8351.53	102.515
	2.02	2.93	-8351.53	101.813
	2.02	2.85923	-8351.53	101.499
	2.02	3.08	-8351.53	104.381
	2.07	1.73	-8351.52	119.908
	2.07	1.78	-8351.52	122.747
	2.07	1.83	-8351.52	125.86
	2.07	1.88	-8351.52	128.688
	2.07	1.93	-8351.52	130.825
	2.07	1.98	-8351.52	131.917
	2.07	2.03	-8351.52	131.827
	2.07	2.08	-8351.52	130.783
	2.07	2.13	-8351.52	129.1
	2.07	2.18	-8351.52	126.81
	2.07	2.23	-8351.52	124.338
	2.07	2.33	-8351.52	118.783
	2.07	2.48	-8351.53	110.232
	2.07	2.63	-8351.53	103.538
	2.07	2.78	-8351.53	99.5888
	2.07	2.93	-8351.53	98.5147
	2.07	3.08	-8351.53	100.473
	2.12	1.73	-8351.52	131.994
	2.12	1.78	-8351.52	134.205
	2.12	1.83	-8351.52	136.586
	2.12	1.88	-8351.52	138.596
	2.12	1.93	-8351.52	139.846
	2.12	1.98	-8351.52	139.968
	2.12	2.03	-8351.52	138.834
	2.12	2.08	-8351.52	136.703
	2.12	2.13	-8351.52	133.959
	2.12	2.18	-8351.52	130.664
	2.12	2.33	-8351.52	120.128
	2.12	2.38	-8351.53	116.54
	2.12	2.43	-8351.53	113.027
	2.12	2.78	-8351.53	96.747
	2.12	2.93	-8351.53	94.9518
	2.12	3.08	-8351.53	96.4324
	2.17	2.13	-8351.52	138.235
	2.17	2.18	-8351.52	134.074
	2.17	2.23	-8351.52	129.536
	2.17	2.28	-8351.52	125.154
	2.17	2.33	-8351.52	120.837
	2.17	2.48	-8351.53	108.875
	2.17	2.78	-8351.53	93.8555
	2.17	2.93	-8351.53	91.2297
	2.17	3.08	-8351.53	92.197
	2.22	2.18	-8351.52	136.747
	2.22	2.23	-8351.52	131.306
	2.22	2.28	-8351.52	126.131
	2.22	2.33	-8351.52	121.1
	2.22	2.38	-8351.53	116.358
	2.22	2.43	-8351.53	111.919
	2.22	2.48	-8351.53	107.759
	2.22	2.63	-8351.53	97.3765
	2.22	2.78	-8351.54	90.7758
	2.22	3.01611	-8351.54	87.1489
	2.27	2.18	-8351.52	138.855
	2.27	3.04824	-8351.54	83.3412
	2.32	2.28	-8351.52	126.731
	2.32	2.43	-8351.53	109.427
	2.32	2.58	-8351.53	96.3842
	2.32	2.93	-8351.54	80.7759
	2.32	3.06051	-8351.54	79.6693
	2.37	2.28	-8351.52	126.545
	2.37	2.43	-8351.53	107.913
	2.37	3.0852	-8351.54	76.1102
	2.42	2.43	-8351.53	106.349
	2.47	2.43	-8351.53	104.843
	2.52	2.23	-8351.52	133.813
	2.52	2.28	-8351.52	125.239
	2.52	2.33	-8351.53	117.396
	2.52	2.48	-8351.53	97.493
	2.52	2.63	-8351.54	83.3662
	2.52	2.93	-8351.54	69.5643
	2.52	3.14941	-8351.54	66.7742
	2.57	2.93	-8351.54	67.1411
	2.62	2.23	-8351.52	133.778
	2.62	2.28	-8351.52	124.701
	2.62	2.33	-8351.53	116.303
	2.62	2.48	-8351.53	95.0912
	2.62	2.63	-8351.54	79.8937
	2.62	2.78	-8351.54	70.2103
	2.62	2.93	-8351.54	65.0023
	2.67	2.33	-8351.53	116.034
	2.67	2.48	-8351.53	94.409
	2.67	2.63	-8351.54	79.0676
	2.67	2.93	-8351.55	63.2304
	2.72	2.48	-8351.53	93.9103
	2.72	2.93	-8351.55	61.7492
	2.77	2.33	-8351.53	116.319
	2.77	2.48	-8351.53	93.6909
	2.77	2.78	-8351.54	66.5337
	2.87	2.33	-8351.52	117.495
	2.87	2.63	-8351.54	77.063
	2.92	2.33	-8351.52	118.397
	2.92	2.48	-8351.53	94.5728
	2.92	2.63	-8351.54	77.2698
	2.92	2.78	-8351.54	65.8336
	2.97	2.33	-8351.52	119.448
	2.97	2.48	-8351.53	95.3299
	2.97	2.63	-8351.54	77.7149
	2.97	2.78	-8351.54	65.7512
	2.97	2.93	-8351.55	58.563
	3.02	2.63	-8351.54	78.3725
	3.02	3.03	-8351.55	55.8631
	3.02	3.18	-8351.55	54.0522
	3.07	2.63	-8351.54	79.2941
	3.07	3.18	-8351.55	53.9525
	3.12	2.63	-8351.54	80.3988
	3.12	3.18	-8351.55	54.0279
	3.11243	3.24599	-8351.55	53.785

## Sheet: Fig 6C
			Int3	TS	product
		3-methylcrotonic acid	0	68.26	25.02
		crotonic acid	0	87.34	33.31

## Sheet: Suppl Fig 4
	Hexenoic acid concentration	Pentene signal (uV*min)
	0.05 mM	184.81	212.45	272.46
	0.1 mM	273.6	238.98	296.94
	0.5 mM	259.06	279.49	211.47
	5 mM	266.9	301.81	386.76

## Sheet: Suppl Fig 8
		Isobutene (ppm)
substrate		50 °C		37 °C
3-hydroxyisovaleric acid	control	50	51.8	92.5	90.6
	PtM3K	162.8	148.8	436.7	422.5
	PtM3K + ScMVD	87.9	78.1	534.9	481.1
	ScMVD	57	57	210.1	224.7
3-phosphonooxy-isovaleric acid	control	379	395	770.2	785.2
	PtM3K	362	329.3	537.6	569.2
	PtM3K + ScMVD	452	437.2	1470.5	1602.4
	ScMVD	530.9	563.1	1496.2	1537.8
3-methylcrotonic acid	control	0.9	1.5	2.8	2.1
	TaFdcWT	256.7	164.3	16.6	11.4
	TaFdcV	34677.7	25719.6	4277.5	2965.6
